# Supplementary material for: Borrelia miyamotoi in Saint Petersburg and Leningrad Oblast, Russia: A Multi-Level Assessment of Ticks, Rodents, and Human Exposure
Source: Trop Med Infect Dis. 2026 Jun 18;11(6):166. doi: 10.3390/tropicalmed11060166 (PMC13307801; doi:10.3390/tropicalmed11060166)
Supplement: Supplementary file 1 [file tropicalmed-11-00166-s001.zip]

Archive with 1 entries (1 files):
- tropicalmed-4359725-supplementary.pdf
